# Supplementary material for: Design of Hybrid Quinoline–Chalcone Compounds Against Leishmania amazonensis Based on Computational Techniques: 2D- and 3D-QSAR with Experimental Validation
Source: Pharmaceuticals (Basel). 2025 Oct 17;18(10):1567. doi: 10.3390/ph18101567 (PMC12566680; doi:10.3390/ph18101567)
Supplement: Supplementary file 1 [file pharmaceuticals-18-01567-s001.zip]

Archive with 1 entries (1 files):
- pharmaceuticals-3896206-supplementary.pdf
